# Supplementary material for: A process evaluation of a randomized-controlled trial of community gardening to improve health behaviors and reduce stress and anxiety
Source: Sci Rep. 2024 Jun 13;14:13620. doi: 10.1038/s41598-024-63889-w (PMC11176184; doi:10.1038/s41598-024-63889-w)
Supplement: Supplementary file 1 — Supplementary Information 1. [file 41598_2024_63889_MOESM1_ESM.xlsx]

## Sheet: Assessment 1
Question	Parent Code	Code	Dropdown Options	Note	Defintion
What, if anything, did you do to prepare your soil for the growing season?	prep	prep_comp	yes; no		Describes adding compost to the plot at the beginning of the season
	prep	prep_till	yes; no		Describes tilling the soil at the beginning of the season
	prep	prep_weed	yes; no		Describes weeding the plot at the beginning of the season before planting
	prep	prep_mul	yes; no		Describes putting mulch in the plot at the beginning of the season
	prep	prep_ready	yes; no		Participant describes that their plot was already prepared for the season when they arrived in the garden.
	prep	prep_help	yes; no		Describes having assistance with preparing the plot. Assistance can come from other gardeners; the garden leader; the participant's friends or family, or a CAPS team member
What have you planted so far?	plant	plant_veg	yes; many; a few; none		Planting any kind of vegetables
	plant	plant_herb	yes; many; a few; none		Planting any kind of herbs
	plant	plant_fruit	yes; many; a few; none		Planting any kind of fruits
	plant	plant_flowers	yes; many; a few; none		Planting any kind of flowers
	seed	seed_caps	yes; all; some; none		Planted seeds given by the caps team
	seed	seed_bought	yes; all; some; none		Planted seeds participants bought on their own
	seed	seed_given_other	yes; all; some; none		Planted seeds that were given to them by someone outside the garden
	seed	seed_garden	yes; all; some; none		Planted seeds that were given to them by someone in the garden
Was there anything difficult about getting your garden plot started?	prep_barriers	prep_barriers_time	yes; no		Feeling like preparing the plot for the growing season took a lot of time
	prep_barriers	prep_barriers_effort	yes; no		Feeling like preparing the plot for the growing season was more work than expected, esp. physical work
	prep_barriers	prep_barriers_plan	yes; no		Describes wanting more information about planning the garden plot such as spacing of plants, which plants need what kind lighting conditions etc.
	prep_barriers	prep_barriers_weeds	yes; no		Feeling overwhelmed or put off by the amount of weeds in the plot at the beginning of the season
	prep_barriers	prep_barriers_delay	yes; no		Describes starting in the garden later in the season and this as speciffically a barrier to getting started in the garden eg. "I was the only person who had not planted"
	prep_barriers	prep_barriers_delay_caps	yes; no		Describes starting in the garden later in the season because of late placement in the garden from the study
	expectations		time; effort; garden condition; plot; grow; social; leader; other		Description of a participant's expectation about their experience in the community garden. Can include expectation about the plot, the physical appearance and nature of the garden, how much they will grow, the social experience, the garden leader or any other kind of expectation
Have you been able to pick any of the food you've grown?	harvest	harvest_veg	yes; many; some; a few; none		Describes harvesting any of the vegetables they have planted
	harvest	harvest_herb	yes; many; some; a few; none		Describes harvesting any of the herbs they have planted
	harvest	harvest_fruit	yes; many; some; a few; none		Describes harvesting any of the fruits they have planted
	harvest	harvest_flower	yes; many; some; a few; none		Describes harvesting/picking any of the flowers they planted
	expectations
	harvest	harvest_share	yes; no		Description of participant sharing their harvest with others
Have you had adequate access to water for your plot?	water_lack	water_lack_turn_off	yes; no		Describes a lack of water in the garden due to the water supply to the garden being turned off e.g. in a school garden the school turned off the water supply to the garden
	water_lack	water_lack_broken	yes; no		Describes a lack of water in the garden due to water lines, taps, or hoses being broken
	water_lack	water_lack_other	yes; no		Any other kind of description of lack of water.
	water_lack	water_lack_time	days; one week; several weeks; one month; more than one month		Any description of the length of time that the water was turned off or unavailable
	water_lack	water_lack_soln	went without; brought own water; others brought water; GL brought water		Any descrition of how the participant, other gardeners, or the garden leader coped with the lack of access to water in the garden including going without water or brining water into the garden
	water_lack	water_lack_res	yes; no; partial		Any description of the whether the issue of lack of access to water was resolved
Do you have any concerns about the quality of the soil in your community garden plot?	soil	soil_tox	yes; no		Describes any concern about chemical toxicity in the soil in the garden e.g. pollution, runoff
	soil	soil_trash	yes; no		Describes the presence of any trash in the garden including glass
	soil	soil_qual	clay; sand; clay and sand; poor; depleted; other		Describes the soil in the garden plot as being of poor quality e.g. has a lot of clay or sand. Also includes descriptions of the soil as not being "rich"
When do you generally go to the garden?	freq_1	freq_1_highlow	HIGH (2x week or more); LOW (1x week or less); Stopped gardening; Dropped; Missing
	freq_1	freq_1_all_cats	Every day; 5-6 days per week; 3-4 days per week; 2 days per week; 1 day per week; Twice per month; Once per month; Less than once per month; Stopped gardening; Dropped; Missing
	freq_1	freq_1_3_cats	HIGH (3 days per week or more): MEDIUM (2 days per week); LOW (1 day per week or less); Stopped gardening: Dropped; Missing
	freq_1	freq_1_hml_2	HIGH (5 days per week or more); MEDIUM (2-4 days per week); LOW (1 day per week or less); Stopped gardening; Dropped; Missing		This is the final category scheme that was used for the dosing table.
		minutes_per_week	Numeric		Calculated value based on frequency and duration responses.
Generally, how long do you spend at the garden each time you go?	duration_1	duration_1_highlow	HIGH (20+ minutes per visit); LOW (<20 minutes per visit); Stopped gardening; Dropped; Missing
	duration_1	duraition_1_all_cats	90 minutes or more; 60-90 minutes; 50-59 minutes; 40-49 minutes; 30-39 minutes; 20-29 minutes; 10-19 minutes; less than 10 minutes; Stopped gardening; Dropped; Missing
	duration_1	duration_1_3_cats	HIGH (>40 minutes per visit); MEDIUM (20-40 minutes per visit); LOW (<20 minutes per visit); Stopped gardening; Dropped; Missing
	duration_1	duration_1_hml_2	HIGH (60 minutes or more); MEDIUM (30-59 minutes); LOW (29 minutes or less); Stopped gardening; Dropped; Missing		This is the final category scheme that was used for the dosing table.
When you are at the garden, what are some of the things that you do as part of your routine?	routine	routine_weed	yes; everytime; most times; sometimes; rarely; never		Describes reguarly weeding when coming to the garden
	routine	routine_water	yes; everytime; most times; sometimes; rarely; never		Describes regularly watering when coming to the garden
	routine	routine_ammend	yes; everytime; most times; sometimes; rarely; never		Describes regularly tilling the soil in the plot hwn coming to the garden
	routine	routine_harvest	yes; everytime; most times; sometimes; rarely; never		Describes regularly harvesting when coming to the garden
	routine	routine_social	yes; everytime; most times; sometimes; rarely; never		Describes regularly socializing with other gardening when coming to the garden
	routine	routine_care_others	yes; everytime; most times; sometimes; rarely; never		Describes caring for other gardeners' plot when coming to the garden e.g. watering, weeding.
	routine	routine_care_common	yes; everytime; most times; sometimes; rarely; never		Describes reguarly caring for the common areas of the garden when coming to the garden e.g. watering, weeding.
	routine	routine_spend_time	yes; no		Describes spending time in the garden, specifically spending idle time in the garden, spending time relaxing in the garden, spending time, admiring the garden, or spending time while not doing a specific activity
Have there been any challenges getting to and/or participating in your community garden?
	chall	parent code			challenges experienced gardening or things that made it difficult to get to garden. this may include (but is not limited to: pests, water shut offs, theft of produce, vandalism, perceived lack of time, lack of knowledge, plants dying. ALSO include anything gardener didn't like about gardening. Anything that might inhibit uptake and/or continuation of gardening
	chall	chall_distance	yes; no		Describes the garden being far away from home. Includes having to drive to the garden. Also includes the journey to the garden being to long to make frequently
	chall	chall_lack_garden_know	yes; no; partial		what would have been helpful to interviewee to have known while they were gardening, what else they want to learn about
	chall	chall_lack_comm	yes; no; partial		Challenge of lack of communication and/or information concerning the garden, how the garden is run, workdays. For lack of information regarding HOW TO GROW, use CHALLENGE.GARDEN KNOWLEDGE
	chall	chall_didnt_grow	yes; no		Challenge relating to seeds or plants not growing or coming up
	chall	chall_leader	yes; no		Challenges relating to the garden leader
	chall	chall_learn_cook	yes; no		Challenge of having to learn to grow the food that the participant has grown.
	chall	chall_overcome			Describes how a participant overcomes challenges faced, whether these are social, environmental, physical, or mental challenges experienced within the garden. Als include if thy could not overcome the challenge and what that meant for their garden experience.
	chall	chall_part	yes; no; partial		Challenge of lack of participation in the community garden OR DIDN't HAVE ANYONE TO GO WITH. Used to describe the lack of participation by other members of the garden as a challenge for their garden experience. Use if they describe taking on more work due to lack of others' participation or if the social interactions were minimal because of lack of participation. May be used with SOC.INTERACTIONS…
	chall	chall_phys	yes; no; partial		Use if there were physical challenges gardening. This could be age, mobility, injury, weight, or other health conditions that the participant mentions impacting their gardening season. Also use if they describe specific gardening activities their physical challenge prevented them from accomplishing. May be used with GROWTH.MINDSET and/or OVERCOMING.CHALLENGE if they speak about their physical set…
	chall	chall_resource	yes; no; partial		Use when participant describes a lack of resources within the garden to be a challenge within their gardening experience. For example, if water is shut off or tools unavailable. Do not use if the missing resource is information, use CHALLENGE.LACK.INFO.COMM instead.
	chall	chall_theft	yes; no		theft and vandalism in the garden, innappropriate activity in garden
	chall	chall_safety
	chall	chall_time	yes; no		Challenge of lack of time.
	chall	chall_weather	yes; hail; heat; rain		To be used if the weather was a challenge during their garden season. Do not use if the challenge is lack of water in the hot summer - use CHALLENGE.RESOURCES instead. Use this code to descibe weather patterns or events that were out of their control and impacted their garden experience or discussion of seasons as a challenge to gardening
	chall	chall_weed_pests	yes; weed; pests; weeds and pests; animals; animals and weeds; animals and pests; animals, pests, and weeds		CG is overgrown with weeds; participant discusses weeds, bugs, fungus etc as a challenge to gardening, and critters like squirrels
	chall	chall_trans	yes; no; partial		Challenge of having reliable transportation to the garden
	chall	chall_childcare	yes; no		Challenge of securing childcare to go to the garden or mention of not being able to come to the garden due to lack of childcare of challenge finding childcare
	chall	chall_delay	yes; no		Challenge related to delay in being placed into the garden through CAPS
	chall	chall_traveling	yes; no		Challenges coming to the garden or maintaining plants due to traveling
	chall	chall_personal	yes; no		Personal challenges related to personal health, personal issues, or family issues that limit or prevent the participant from gardening
	expectations		yes; no		Description of a participant's expectation about their experience in the community garden. Can include expectation about the plot, the physical appearance and nature of the garden, how much they will grow, the social experience, the garden leader or any other kind of expectation
Generally, do you feel safe when you are at the community garden?	safe	safe_theft	yes; no; often; sometimes; rarely		Any description of theft within the garden including theft of plants, tools, or other resources within the garden
	safe	safe_vandal	yes; no; often; sometimes; rarely		Any decription of damage done to the garden property
	safe	safe_personal	yes; no; often; sometimes; rarely		Description of the participant feeling threatened or being warry of their personal safety. Can include concern about passers by or being in the garden after dark.
	safe	safe_light	yes; no		Description of the participant feeling unsafe in the garden due to lack of lighting
Can you describe the level of communication with the garden leader and how you have communicated with them?	leader	leader_orient	in person; message; both; none		Description of garden leader orienting participants to the garden, including showing them around the garden in person or sending a message to orient. Can include showing the participant where their plot is, where the compost is, where tools are, etc.
	leader	leader_teach	yes; no		Description of the garden leader showing participants different gardening skills. Must be in person
	leader	leader_advice	yes; no		Description of the garden leader offering the participant advice about gardening. Can include advice given in person or advice given in a message
	leader	leader_small_talk	yes; often; sometimes; rarely; never		Description of the participant interacting with the garden leader and engaging in small talk
	leader	leader_person	positive; negative; neutral		Description of the garden leader's personality, behavior, or character from the perspective of the participant.
	leader	leader_comm	often; sometimes; rarely; never		Description of how the garden leader communicated with the participant or other gardeners. Includes in person communication, email, phone, text, and online communication.
	leader	leader_absent	yes; no; partial		Description of the garden leader as absent or not being present in the garden.
	leader	leader_welcome	yes; no		Description of the garden leader as welcoming, warm, making an effort to include the participant and others in the garden etc.
	leader	leader_helpful	yes; no		Description of garden leader as being helpful or actively helping the participant in the garden
	leader	leader_encourage	yes; no		Descirption of the garden leader as being encouraging or mention of encouraging comments or actions from the garden leader
	leader	leader_expectations	not met; met; exceed		Description of a participant's expectation about their experience in the community garden. Can include expectation about the plot, the physical appearance and nature of the garden, how much they will grow, the social experience, the garden leader or any other kind of expectation
Have you been able to go to events at the community garden?	events	events_attend	yes; work days all; work days some; pot lucks all; pot lucks some; produce sale all; produce sale some; other; none		Description of any garden events attended by the participant.
	events	events_know	work days; pot lucks; produce sale; other		Description of any garden events that the participant knew about but did not attend.
	events	events_lack_know	yes; no		Participant describes not knowing about any garden events.
Over the past two weeks, can you describe the types of interactions you have had with other gardeners? Some examples of interactions could be things like saying "hello," talking about gardening, introducing each other, and asking questions.	social	social_small_talk	yes; often; sometimes; rarely; never		Participant describes engaging in small talk with other people in the garden
	social	social_teach	yes; often; sometimes; rarely; never		Paticipant describes other gardeners teaching the particpant gardening skills
	social	social_advice	yes; often; sometimes; rarely; never		Participant descibes other gardeners giving the participant gardening advice
	social	social_fam_friend	yes; often; sometimes; rarely; never		gardening with family and friends, talking about gardening with family and friends. Do not include new friends made from garden, instead code this as SOC.FRIENDSHIP also include friends/family NOT wanting to garden under this as well, getting others to start gardening
	social	social_make_friend	yes; no		made friends
	social	social_interact_garden			description of interactions with other gardeners in and outside of garden, including garden events (workdays, potlucks, or non-garden related socializing such as meet ups, etc.). OR reasons why they didn't want to interact with other peopole in the garden/garden events.
	social	social_interact_lack	yes; no		Lack of interaction with people: "people were never there," etc, connecting with other gardeners and other people in the garden and outside of the garden.
	social	social_interact_too_much	yes; no		Too much interaction with people in the garden.
	social	social_interact_fam_kids	yes; often; sometimes; rarely; never		bringin your own kids to the garden
	social	social_interact_friends	yes; often; sometimes; rarely; never		Interactions with non-gardeners adults
	social	social_interact_intercultural	yes; often; sometimes; rarely; never		Interactions between different cultural groups including those based upon race, ethnic, religious, class, or lifestyle groups.
	social	social_interact_intergen	yes; often; sometimes; rarely; never		Interactions betweeen generations, not your own family
	social	social_interact_neg	yes; often; sometimes; rarely; never		Negative description of interaction
	social	social_interact_skills	yes; no		Description of learning in interaction such as developing social skills;relationship skill development, learning how to be with other people, learning how to deal with conflict
	social	social_expectations	yes; no		Description of a participant's expectation about their experience in the community garden. Can include expectation about the plot, the physical appearance and nature of the garden, how much they will grow, the social experience, the garden leader or any other kind of expectation
	social	share_know	yes; no		Any descriptions of a gardener sharing gardening knowledge with another gardener. This includes someone sharing information with the participant and the participant sharing information with others.
	social	help	yes;no		Description of a gardener physically helping another gardener with an activity in the garden. Includes watering other plots, physically showing another gardener how to plant or till; does not include only descriptions of how to do garden activities (for descriptions code as share_know)
	social	lack_part			Descriptions of an overall lack of participation in the garden. Does not nexessarily indicate lack of social interaction altogether. Includes descriptions of many empty plots or a low number of total gardeners at the garden; lack of participation or attendance at garden events
Some community gardens have garden work teams, like bee teams, composting teams, and watering teams, that help with maintaining the community garden. Are you a part of a work team or do you have a job or responsibility at your community garden?	responsible	responsible_common	yes; weeding; watering; weeding and watering; other		Description of participant's responsibilities in the garden that include taking care of the common areas of the garden. This can include planting, watering, weeding, composting, and multching areas of the garden outside of individual plots.
	responsible	responsible_compost	yes; no		Description of participant's responsibilities in the garden that include composting. This can include adding to the compost, turning the compost, and any other activity that has to do with the garden's composting system.
	responsible	responsible_bees	yes; no		Description of the participant's responsibilities in the garden that include caring or bees or any kind of beekeeping.
	responsible	responsible_other	yes; no		Participant mentions having a responsibility in the garden not covered by other codes in this category
Do you need any tools or support for your garden that you don't already have?	Support	support_tools	yes; no		Participant mentions that they needed additional gardening tools in the garden that they did not have.
	Support	support_garden_know	yes; no; partial		Participant mentions needing additional gardening knowledge to be successful in the garden.
	support	support_other	yes; no		Participant mentions needing additional support not covered by other codes in this category
Is there anything else the CAPs study team can do to help?	help	in_garden	yes; no		Participant describes needing help in person in the garden from the CAPS team eg. A demostration, caring for plot
	help	seeds_plants	yes; no		Participant describes wanting or needing more seeds or plants for their plot
	help	comm	yes; no		Participant describes needing help with communication within the garden
	help	events	yes; no		Participant describes needing help with events in the garden
	help	garden_know	yes; no		Participant describes needing help with gardening knowledge eg. How to grow certain plants; how to treat or prevent disease
	help	other	yes; no		Participant describes needing help not covered by other codes in this category
Do you think the expectations at the garden are reasonable?	garden_expect	garden_expect_time	yes; no		Participant describes that the expectation of time commitment in the garden as beign unreasonable.
	garden_expect	garden_expect_upkeep	yes; no		Participant describes that the expectation of garden or plot upkeep within the garden as being unreasonable.
	garden_expect	garden_expect_other	yes; no		Participant describes expectations not covered by other codes in this category
Do you feel it helped you think about how to get started in your garden plot?	class_info_add	class_info_add_planting	yes; no		Participant describes wanting more instruction on planting from the provided gardening class.
	class_info_add	class_info_add_water	yes; no		Participant describes wanting more instruction on watering from the provided gardening class.
	class_info_add	class_info_add_weed	yes; no		Participant describes wanting more instruction on weeding from the provided gardening class. Includes more information on how to identify weeds and how to control weeds
	class_info_add	class_info_add_pest	yes; no		Participant describes wanting more instruction on how to combat pests in the garden. Includes identifying and deterring pests. Pest include animals, bugs, fungus etc.
	class_info_add	class_info_add_soil	yes; no		Participant describes wanting more instruction on how to maintain soil from the provided gardening class.
	class_info_add	class_info_add_other	yes; no		Participant describes wanting other additional instruction from the provided gardening class.
Were you able to look over the packet of information that the CAPS team provided? If yes, how did the information provided help you maintain your garden?	class_maint	weeds	yes; no		Information provided in the packet helped with managing or identifying weeds
	class_maint	pests	yes; no		Information provided in the packet helped with managing or identifying pests
	class_maint	water	yes; no		Information provided in the packet helped with watering
	class_maint	success	yes; no		Information provided contrinuted to the participant having success in the garden
	class_maint	other	yes; no		Information provided in the pack helped the participant in their plot in a way not covered by another code in this category
z
